# Supplementary material for: Obeticholic Acid Reduces Kidney Matrix Metalloproteinase Activation Following Partial Hepatic Ischemia/Reperfusion Injury in Rats
Source: Pharmaceuticals (Basel). 2022 Apr 24;15(5):524. doi: 10.3390/ph15050524 (PMC9145209; doi:10.3390/ph15050524)
Supplement: Supplementary file 1 [file pharmaceuticals-15-00524-s001.zip]

Archive with 1 entries (1 files):
- pharmaceuticals-1691605-supplementary.pdf
